# Supplementary material for: Dataset on ecological fiscal transfers and municipal protected areas in the state of Minas Gerais, Brazil
Source: Data Brief. 2019 Oct 3;27:104601. doi: 10.1016/j.dib.2019.104601 (PMC6806474; doi:10.1016/j.dib.2019.104601)
Supplement: Multimedia component 1 [file mmc1.xlsx]

## Sheet: data
year	pa	integ	sust
1966	1	0	1
1967	1	1	0
1968	0	0	0
1969	0	0	0
1970	0	0	0
1971	0	0	0
1972	0	0	0
1973	0	0	0
1974	0	0	0
1975	0	0	0
1976	3	3	0
1977	1	1	0
1978	2	2	0
1979	2	2	0
1980	1	1	0
1981	0	0	0
1982	5	5	0
1983	0	0	0
1984	1	1	0
1985	0	0	0
1986	0	0	0
1987	1	1	0
1988	2	2	0
1989	1	1	0
1990	2	2	0
1991	5	3	2
1992	2	1	1
1993	0	0	0
1994	3	1	2
1995	0	0	0
1996	1	1	0
1997	8	3	5
1998	18	7	11
1999	17	2	15
2000	10	1	9
2001	45	1	44
2002	36	5	31
2003	17	1	16
2004	3	0	3
2005	1	0	1
2006	0	0	0
2007	1	1	0
2008	1	2	0
2009	1	1	0
2010	0	0	0
2011	0	0	0
2012	1	0	1
2013	5	5	0

## Sheet: Folha1
adoption	categ2	categ1
1966	0	1
1967	1	0
1968	0	0
1969	0	0
1970	0	0
1971	0	0
1972	0	0
1973	0	0
1974	0	0
1975	0	0
1976	3	0
1977	1	0
1978	2	0
1979	2	0
1980	1	0
1981	0	0
1982	5	0
1983	0	0
1984	1	0
1085	0	0
1986	0	0
1987	1	0
1988	2	0
1989	1	0
1990	2	0
1991	3	2
1992	1	1
1993	0	0
1994	1	2
1995	0	0
1996	1	0
1997	3	5
1998	7	11
1999	2	15
2000	1	9
2001	1	44
2002	5	31
2003	1	16
2004	0	3
2005	0	1
2006	0	0
2007	1	0
2008	2	0
2009	1	0
2010	0	0
2011	0	0
2012	0	1
2013	5	0
	57	142
