# Supplementary material for: Dataset on ecological fiscal transfers and municipal protected areas in the state of Minas Gerais, Brazil
Source: Data Brief. 2019 Oct 3;27:104601. doi: 10.1016/j.dib.2019.104601 (PMC6806474; doi:10.1016/j.dib.2019.104601)
Supplement: Multimedia component 2 [file mmc2.zip]

Archive with 2 entries (2 files):
- ECOLEC_2018_843.do
- ECOLEC_2018_843.dta
