# Supplementary material for: Dataset on ecological fiscal transfers and municipal protected areas in the state of Minas Gerais, Brazil
Source: Data Brief. 2019 Oct 3;27:104601. doi: 10.1016/j.dib.2019.104601 (PMC6806474; doi:10.1016/j.dib.2019.104601)
Supplement: Multimedia component 2 [file mmc2.zip › ECOLEC_2018_843.do]

//////////////////////////////////////////////////////////////////////////
// ECOLEC_2018_843 														//
// Ecological Fiscal Transfers for Biodiversity Conservation Policy     //
// 											                             //
//////////////////////////////////////////////////////////////////////////

capture cd "C:\Users\pedroc.REMOTE\Dropbox\Federal_Ambiental\ecological economics (ensaio 3)\dofile_database\"	// Pedro gabinete
capture cd "/Users/pedroj.s.camoes/Dropbox/Federal_Ambiental/ecological economics (ensaio 3)/dofile_database/"	// Pedro Mac

capture cd "C:\Users\ASUS\Dropbox\Federal_Ambiental\Ecological economics (ensaio 3)\dofile_database" // Felipe


****** begin do-file
clear 

use ECOLEC_2018_843
bysort Municipality: gen cshare=sum(shareuc)
encode Categorygroup, gen("categ")


///// Descriptive Analysis

describe duration event FC shareuc cshare quality APA PM REBIO MONA FLOMA SNUC EFT categ 
summarize duration FC shareuc cshare quality APA PM REBIO MONA FLOMA SNUC EFT categ 
sutex duration FC shareuc cshare quality categ APA PM REBIO MONA FLOMA SNUC EFT, lab nobs key(descstat) replace ///
file(descstat3.tex) title("Summary statistics") minmax

gen categ2 =0
replace categ2=1 if categ==1

gen categ1 =0
replace categ1=1 if categ==2

gen Integral = sum(categ2)

gen Sustainable = sum(categ1)

gen PA= Integral+Sustainable
twoway (line PA adoption), ytitle(Number of PA) xtitle(Year) xline(1996 2005) 

	** Fig 3b)
twoway (line Sustainable Integral adoption), ytitle(Number of PA) xtitle(Year) xline(1996 2005) 
graph export PA_cate.png, replace

preserve

collapse (sum) APA FLOMA MONA PM REBIO SPA, by (adoption)

gen Cum_APA = sum(APA)
label variable Cum_APA "APA"

gen Cum_FLOMA = sum(FLOMA)
label variable Cum_FLOMA "FLOMA"

gen Cum_MONA = sum(MONA)
label variable Cum_MONA "MONA"

gen Cum_PM = sum(PM)
label variable Cum_PM "PM"

gen Cum_REBIO = sum(REBIO)
label variable Cum_REBIO "REBIO"

gen Cum_SPA = sum(SPA)
label variable Cum_SPA "SPA"

	** Fig 3a)
twoway (line Cum_APA Cum_FLOMA Cum_MONA Cum_PM Cum_REBIO Cum_SPA adoption), ///
	ytitle(Number of PA (cumulative)) xtitle(Year) xline(1996 2005) legend(rows(2))

restore

//// Event History Analysis

global time duration
global Event event
global xlist FC shareuc quality SNUC 
global x1list i.EFT shareuc quality SNUC
global x2list i.EFT##c.shareuc quality SNUC

global group categ 

describe $time $Event $xlist
summarize $time $Event $xlist

* Set data as survival time
stset $time, failure($Event)
stdescribe
stsum

*Graph of hazard ratio
sts graph, hazard
graph export hazardratiomg.png, replace

* Graph of cumulative hazard ratio (Nelson-Aalen cumulative hazard curve)
sts graph, cumhaz
graph export cumhazmg.png, replace

*Graph of survival function (Kaplan-Meier survival curve)
sts graph, survival
graph export survivalmg.png, replace

*exporting excel
preserve
sts list, saving(stslist, replace)
use stslist, clear
restore

  ** Fig 4
* Kaplan-Meier survival curves for two groups
sts graph, by($group) legend(label(1 "Integral") label(2 "Sustainable") rows(1) region(lstyle(none))) 

* Test for equality of survival functions between groups
sts test $group

* Parametric models

* Exponential regression coefficients and hazard rates

streg $xlist, nohr dist(exponential)
est store a1
est store AIC
streg $x1list, nohr dist(exponential)
est store a2
est store AIC
streg $x2list, nohr dist(exponential)
est store a3
est store AIC
est table a1 a2 a3, star
estat ic
	
* Weibull regression coefficients and hazard rates
streg $xlist, nohr dist(weibull)
est store r1
streg $x1list, nohr dist(weibull)
est store r2
streg $x2list, nohr dist(weibull)
est store r3	
est table r1 r2 r3, star
estat ic

* Gompertz regression coefficients and hazard rates
streg $xlist, nohr dist(gompertz)
est store r1
streg $x1list, nohr dist(gompertz)
est store r2
streg $x2list, nohr dist(gompertz)
est store r3	
est table r1 r2 r3, star
estat ic

esttab r1 r2 r3 using "C:\Users\pedroj.s.camoes\Dropbox\Federal_Ambiental\ecological economics (ensaio 3)\dofile_database\exponential.tex", ///
	tex label title(Gompertz regression\label {Gom regression}) replace

	
* Cox proportional hazard model coefficients and hazard rates
stcox $xlist, nohr
est store r1
stcox $x1list, nohr 
est store r2
stcox $x2list, nohr 
est store r3	
est table r1 r2 r3, star
estat ic

/*Log-logistic model*/ 

streg $xlist, dist(llogistic)
est store r1
streg $x1list, dist(llogistic)
est store r2
streg $x2list, dist(llogistic)
est store r3	
est table r1 r2 r3, star
estat ic

/*Log-normal model*/ 

streg $xlist, dist(lognormal)
est store r1
streg $x1list, dist(lognormal)
est store r2
streg $x2list, dist(lognormal)
est store r3	
est table r1 r2 r3, star
estat ic

**** Choosing the model

streg $xlist, nohr dist(exponential)

streg $xlist, dist(e) /*Exponential model*/ 
predict residual, csnell /*Cox-Snell residuals*/
stset residual, failure($Event) /*define single episode data*/ 
sts gen km = s /*generate Kaplan-Meier survivor function*/
generate cumhaz = -ln(km) /*generate cumulative hazard*/
line cumhaz residual residual, sort name("exponential, replace") /// 
legend(off) t1(Exponential) xtitle("") 
drop cumhaz residual km

streg $xlist, dist(weibull) /*Weibull model*/ 
predict residual, csnell
stset residual, failure($Event) 
sts gen km = s 
generate cumhaz = -ln(km) 
line cumhaz residual residual, sort name("weibull, replace") /// 
legend(off) t1(Weibull) xtitle("") 
drop cumhaz residual km

streg $xlist, dist(llogistic) /*Log-logistic model*/ 
predict residual, csnell 
stset residual, failure($Event) 
sts gen km = s 
generate cumhaz = -ln(km) 
line cumhaz residual residual, sort name("llogistic, replace") /// 
legend(off) t1(Log-logistic) xtitle("") 
drop cumhaz residual km

streg $xlist, dist(lognormal) /*Log-normal model*/ 
predict residual, csnell
stset residual, failure($Event) 
sts gen km = s 
generate cumhaz = -ln(km) 
line cumhaz residual residual, sort name("lognormal, replace") /// 
legend(off) t1(Log-Normal) xtitle("")
drop cumhaz residual km

streg $xlist, dist(gompertz) /*Gompertz model*/ 
predict residual, csnell
stset residual, failure($Event) 
sts gen km = s 
generate cumhaz = -ln(km) 
line cumhaz residual residual, sort name("Gompertz, replace") /// 
legend(off) t1(Gompertz) xtitle("")
drop cumhaz residual km

graph combine exponential weibull llogistic lognormal Gompertz, /// 
l1(-ln(Kaplan-Meier)) b1(Cox-Snell residual) 
graph export combine.png, replace

*******

global x1 cshare SNUC  
global x2 cshare SNUC FC  
global x3 cshare SNUC FC EFT 
global x4 cshare SNUC FC quality
global x5 cshare SNUC FC EFT quality

streg $x1, nohr dist(gompertz) nocons
est store r1
streg $x2, nohr dist(gompertz) nocons
est store r2
streg $x3, nohr dist(gompertz) nocons
est store r3	
streg $x4, nohr dist(gompertz) nocons
est store r4	
streg $x5, nohr dist(gompertz) nocons
est store r5	

est table r1 r2 r3 r4 r5, star

esttab r1 r2 r3 r4 r5 using "C:\Users\pedroc.REMOTE\Dropbox\Federal_Ambiental\ecological economics (ensaio 3)\dofile_database\gomp.tex", ///
	tex label title(Gompertz regression - Extended Models\label {Gomp}) replace

 
//// Logit

clear 

use ECOLEC_2018_843

bysort Municipality: gen cshare=sum(shareuc)

encode Categorygroup, gen("categ")

recode categ (1=0) (2=1) 

logit categ cshare SNUC
est store r1

logit categ cshare SNUC FC
est store r2

logit categ cshare SNUC EFT
est store r3

logit categ cshare SNUC quality
est store r4

logit categ cshare SNUC EFT quality
est store r5	

est table r1 r2 r3 r4 r5, star

esttab r1 r2 r3 r4 r5 using "C:\Users\pedroc.REMOTE\Dropbox\Federal_Ambiental\ecological economics (ensaio 3)\dofile_database\log.tex", ///
	tex label title(Logistic regression\label {Log regression}) replace

quietly logit categ cshare SNUC i.EFT i.quality

margins EFT
marginsplot

margins quality
marginsplot


///////////////////////////////////////
/// Interrupted Time-Series Analysis///
///////////////////////////////////////

clear 

import excel using "PA_MG_TS.xlsx", sheet("data") firstrow clear

destring year, replace

gen cum_pa = sum(pa)
gen cum_int = sum(integ)
gen cum_sust = sum(sust)

label variable pa "Municipal PA"
label variable integ "Integral PA"
label variable sust "Sustainable PA"

tsset year

graph twoway (line pa sust integ year), xline(1996 2005)
graph twoway (line cum_pa cum_int cum_sust year), xline(1996 2005)
graph twoway (line cum_int cum_sust year), xline(1996 2005)


itsa pa, single trperiod(1996 2005) lag(1) fig posttrend
graph export itsa_pa.png, replace
actest, lags(12)

drop _*
itsa sust, single trperiod(1996 2005) lag(1) fig posttrend
graph export itsa_sust.png, replace
actest, lags(12)

drop _*
itsa integ, single trperiod(1996 2005) lag(1) fig posttrend
graph export itsa_int.png, replace
actest, lags(12)
 
log close
